# Supplementary material for: Effects of Carbon, Nitrogen, Ambient pH and Light on Mycelial Growth, Sporulation, Sorbicillinoid Biosynthesis and Related Gene Expression in Ustilaginoidea virens
Source: J Fungi (Basel). 2023 Mar 23;9(4):390. doi: 10.3390/jof9040390 (PMC10142091; doi:10.3390/jof9040390)
Supplement: Supplementary file 1 [file jof-09-00390-s001.zip]

Archive with 1 entries (1 files):
- jof-2217269-supplementary.pdf
